# Supplementary material for: Mechanically tuned 3 dimensional hydrogels support human mammary fibroblast growth and viability
Source: BMC Cell Biol. 2017 Dec 16;18:35. doi: 10.1186/s12860-017-0151-y (PMC5732527; doi:10.1186/s12860-017-0151-y)
Supplement: Supplementary file 5 — Material 1, Circularity 20 μg, Circularity analyses on HMFs encapsulated in 20 μg hydrogels. (XLSX 19 kb) [file 12860_2017_151_MOESM5_ESM.xlsx]

## Sheet: Day 1
Image 2	Area	StDev	Perimeter	Circu	AR	Round	Solidity
1	337	18.12	73.308	0.788	1.232	0.812	0.918
2	250	27.686	64.61	0.753	1.279	0.782	0.912
3	496	11.066	105.495	0.56	2.935	0.341	0.857
4	388	16.816	77.574	0.81	1.309	0.764	NaN
5	361	9.585	72.638	0.86	1.135	0.881	0.941
Image 2
1	482	12.59	81.441	0.913	1.134	0.882	0.957
2	683	6.618	97.168	0.909	1.093	0.915	0.938
3	351	7.094	69.518	0.913	1.288	0.776	0.949
5	277	4.126	64.798	0.829	1.503	0.665	0.907
6	731	7.098	106.194	0.815	1.055	0.948	0.947
Image 3
1	626	6.416	95.972	0.854	1.226	0.816	0.951
2	378	7.939	72.579	0.902	1.142	0.875	0.939
3	474	13.982	95.731	0.65	2.772	0.361	0.884
4	478	8.113	84.492	0.841	1.088	0.919	0.971
5	437	6.599	76.953	0.927	1.138	0.879	0.97
Image 4
1	389	7.52	87.438	0.639	1.073	0.932	0.944
2	896	6.073	111.681	0.903	1.18	0.848	0.958
3	1014	18.816	146.991	0.59	2.96	0.338	0.878
5	693	4.922	104.156	0.803	1.077	0.928	0.941
6	226	13.608	55.664	0.917	1.087	0.92	0.926
Image 5
1	526	10.229	85.463	0.905	1.033	0.968	0.938
2	565	10.322	92.011	0.839	1.2	0.833	0.944
3	331	9.031	68.02	0.899	1.247	0.802	0.946
4	354	12.509	69.78	0.914	1.257	0.796	0.954
5	401	11.87	80.568	0.776	1.164	0.859	0.948
Image 6
1	190	28.553	51.219	0.91	1.013	0.987	0.911
2	228	12.222	56.572	0.895	1.097	0.911	0.946
3	246	10.198	64.84	0.735	1.22	0.82	0.93
4	498	10.248	87.94	0.809	1.399	0.715	0.94
				n=29
				0.102907	stdev
				0.82269	avg

## Sheet: Day 3
Image 1	Area	StDev	Perimeter	Circu	AR	Round	Solidity
1	1699	26.141	241.696	0.365	3.023	0.331	0.711
2	912	27.416	169.593	0.398	1.546	0.647	0.74
3	610	24.601	165.041	0.281	2.922	0.342	0.513
4	1190	30.466	137.527	0.791	1.065	0.939	0.944
5	530	26.848	94.73	0.742	1.569	0.637	0.883
Image 2
1	1135	8.735	175.115	0.465	3.514	0.285	0.794
2	597	10.877	164.223	0.278	4.362	0.229	0.541
3	794	6.403	224.36	0.198	7.893	0.127	0.538
4	900	8.626	190.314	0.312	3.562	0.281	0.654
5	1456	5.525	257.423	0.276	5.149	0.194	0.753
6	720	10.125	143.572	0.439	4.495	0.222	0.811
Image 3
1	565	28.907	89.056	0.895	1.332	0.751	0.945
2	1782	20.94	258.268	0.336	2.688	0.372	0.621
3	1080	20.383	121.873	0.914	1.228	0.815	0.96
4	1627	17.62	269.939	0.281	2.052	0.487	0.581
5	977	19.403	132.571	0.699	1.239	0.807	0.937
6	779	23.695	129.944	0.58	1.452	0.689	0.817
Image 5
1	2406	22.891	239.655	0.526	1.627	0.615	0.787
2	621	29.076	93.949	0.884	1.328	0.753	0.933
3	999	20.263	140.009	0.64	1.391	0.719	0.877
Image 6
1	1305	11.628	164.656	0.605	1.208	0.828	0.842
2	1591	8.703	201.401	0.493	2.257	0.443	0.761
3	2602	9.58	213.477	0.717	1.533	0.652	0.932
4	490	7.547	108.601	0.522	1.81	0.552	0.728
5	410	13.483	75.381	0.907	1.163	0.86	0.94
6	1292	11.633	190.512	0.447	1.087	0.92	0.687
Image 8
1	2024	7.241	202.387	0.621	1.286	0.778	0.841
2	1169	7.369	205.126	0.349	1.767	0.566	0.583
3	757	8.289	106.454	0.839	1.302	0.768	0.926
4	613	11.412	100.281	0.766	1.253	0.798	0.906
				n=30
				0.222469	stdev
				0.5522	avg

## Sheet: Day 5
Image 1	Area	StDev	Perimeter	Circu	AR	Round	Solidity
1	4118	6.344	572.944	0.158	1.287	0.777	0.386
2	969	7.581	256.884	0.185	6.115	0.164	0.447
3	712	5.646	177.38	0.284	1.986	0.504	0.568
4	1332	7.629	203.138	0.406	1.365	0.733	0.637
5	6531	6.782	533.159	0.289	1.968	0.508	0.562
6	1094	7.689	166.706	0.495	3.127	0.32	0.825
Image 3
1	2821	11.872	348.889	0.291	1.73	0.578	0.539
2	864	14.297	188.364	0.306	5.338	0.187	0.671
3	1816	11.657	339.78	0.198	8.34	0.12	0.552
4	1821	15.337	305.005	0.246	2.441	0.41	0.488
5	5267	15.713	623.813	0.17	2.263	0.442	0.612
Image 5
1	3016	11.771	319.857	0.37	1.78	0.562	0.656
2	1949	14.225	273.478	0.327	1.929	0.518	0.569
3	7595	14.38	498.933	0.383	1.92	0.521	0.634
4	1129	10.883	165.195	0.52	2.31	0.433	0.776
Image 6
1	10977	8.592	829.143	0.201	2.325	0.43	0.404
2	7231	5.829	561.997	0.288	1.797	0.556	0.576
3	6180	5.862	437.603	0.406	1.952	0.512	0.708
4	2558	5.032	334.494	0.287	1.706	0.586	0.498
5	1847	6.129	301.733	0.255	5.508	0.182	0.572
6	3090	7.327	412.137	0.229	2.22	0.451	0.458
Image 10
1	1597	6.894	190.461	0.553	1.578	0.634	0.846
2	2163	6.769	233.524	0.498	4.097	0.244	0.929
3	1180	5.414	195.816	0.387	4.827	0.207	0.784
4	5335	6.164	490.861	0.278	1.731	0.578	0.524
5	2277	5.668	271.06	0.389	3.181	0.314	0.682
6	903	3.218	152.053	0.491	1.452	0.689	0.787
Image 11
1	5120	15	611.67	0.172	1.473	0.679	0.367
2	3247	12.354	505.919	0.159	6.887	0.145	0.486
3	4984	17.097	476.299	0.276	5.273	0.19	0.588
4	5983	14.827	525.725	0.272	2.428	0.412	0.518
5	2843	15.218	353.775	0.285	2.067	0.484	0.501
				n=32
				0.112131	stdev
				0.314188	avg

## Sheet: Day 7
Image 1	Area	StDev	Perimeter	Circu	AR	Round	Solidity
1	2439	20.374	323.153	0.293	3.187	0.314	0.595
2	618	17.583	110.276	0.639	1.914	0.523	0.898
3	605	22.673	136.085	0.411	1.644	0.608	0.66
4	674	13.815	138.409	0.442	3.444	0.29	0.866
5	821	15.991	113.499	0.801	1.144	0.874	0.933
6	857	12.168	153.746	0.456	2.351	0.425	0.671
7	1275	7.644	133.557	0.898	1.202	0.832	0.943
Image 2 (11-21)
1	1057	18.764	173.747	0.44	1.698	0.589	0.698
2	1092	7.742	126.483	0.858	1.311	0.763	0.946
3	3764	13.602	432.55	0.253	1.747	0.572	0.48
4	1313	11.138	175.674	0.535	3.34	0.299	0.878
5	1091	10.078	133.184	0.773	1.072	0.933	0.917
6	2414	15.479	309.13	0.317	4.384	0.228	0.607
Image 3
1	4808	17.869	500.488	0.241	2.652	0.377	0.541
2	2786	15.919	412.655	0.206	2.094	0.477	0.496
3	1210	16.205	258.013	0.228	1.444	0.692	0.448
4	2103	12.358	321.97	0.255	1.45	0.69	0.516
5	1181	13.852	134.014	0.826	1.389	0.72	0.942
6	823	15.451	104.461	0.948	1.05	0.952	0.948
7	2889	13.404	362.659	0.276	4.055	0.247	0.636		0.69
Image 4
1	1557	7.097	336.51	0.173	11.391	0.088	0.614
2	4818	6.578	537.281	0.21	4.234	0.236	0.537
3	672	9.267	108.212	0.721	1.712	0.584	0.877
4	1814	5.524	290.691	0.27	6.736	0.148	0.775
5	1447	8.734	278.759	0.234	8.196	0.122	0.638
6	1166	5.742	165.918	0.532	1.512	0.661	0.775
Image 5
1	1587	15.753	266.517	0.281	2.127	0.47	0.555
2	1256	12.671	253.494	0.246	7.387	0.135	0.679
3	676	13.474	123.056	0.561	1.739	0.575	0.837
4	6367	14.008	581.809	0.236	2.549	0.392	0.455
5	662	15.271	131.442	0.482	2.609	0.383	0.746
6	1152	14.809	270.51	0.198	2.859	0.35	0.412		0.63
Image 7
1	2285	14.611	335.423	0.255	2.258	0.443	0.509
2	2750	19.699	320.638	0.336	2.25	0.444	0.568
3	813	12.584	142.204	0.505	3.317	0.301	0.847
4	2611	15.253	299.024	0.367	3.962	0.252	0.729
5	440	23.847	111.29	0.446	2.543	0.393	0.779
6	1152	15.588	195.345	0.379	2.056	0.486	0.649
				n=38
				0.225079	stdev
				0.434947	average
