# Supplementary material for: Mechanically tuned 3 dimensional hydrogels support human mammary fibroblast growth and viability
Source: BMC Cell Biol. 2017 Dec 16;18:35. doi: 10.1186/s12860-017-0151-y (PMC5732527; doi:10.1186/s12860-017-0151-y)
Supplement: Supplementary file 6 — Material 2, Circularity 30 μg, Circularity analyses on HMFs encapsulated in 30 μg hydrogels. (XLSX 19 kb) [file 12860_2017_151_MOESM6_ESM.xlsx]

## Sheet: Day 1
Image 1	Area	StDev	Perimeter	Circu	AR	Round	Solidity
1	316	11.356	71.054	0.787	1.356	0.738	0.898
2	563	9.839	91.673	0.842	1.085	0.922	0.93
3	346	12.273	88.583	0.554	1.225	0.816	0.743
4	707	7.737	103.076	0.836	1.161	0.861	0.936
5	315	13.925	68.466	0.844	1.145	0.873	0.912
6	510	12.497	84.624	0.895	1.047	0.955	0.936
Image 2
1	376	11.226	76.589	0.805	1.057	0.946	0.916
2	442	11.978	77.35	0.928	1.114	0.898	0.945
3	336	10.786	69.35	0.878	1.176	0.85	0.966
4	325	11.092	66.393	0.927	1.259	0.794	0.96
5	443	18.547	80.148	0.867	1.177	0.849	0.925
Image 3
1	482	12.82	82.576	0.888	1.091	0.916	0.964
2	338	6.28	74.109	0.773	1.193	0.839	0.915
3	310	11.704	65.748	0.901	1.043	0.958	0.941
4	392	11.985	72.504	0.937	1.119	0.893	0.945
5	338	11.529	67.786	0.924	1.157	0.865	0.958
6	534	13.719	86.33	0.9	1.155	0.866	0.94
Image 4
1	397	11.236	74.7	0.894	1.09	0.917	0.935
2	333	10.747	67.953	0.906	1.122	0.892	0.938
3	353	14.248	71.167	0.876	1.147	0.872	0.95
4	389	11.972	74.919	0.871	1.071	0.933	0.956
5	394	12.664	73.672	0.912	1.099	0.91	0.946
6	379	11.161	73.949	0.871	1.083	0.924	0.933
Image 5
1	862	12.398	115.372	0.814	1.094	0.914	0.946
2	369	11.899	72.967	0.871	1.363	0.734	0.912
3	442	5.975	80.224	0.863	1.237	0.809	0.936
4	612	8.123	92.499	0.899	1.209	0.827	0.953
5	528	6.994	84.982	0.919	1.11	0.901	0.958
6	572	8.066	91.515	0.858	1.105	0.905	0.932
Image 6
1	495	9.329	84.061	0.88	1.165	0.858	0.943
2	444	16.639	79.892	0.874	1.067	0.937	0.948
3	420	10.789	75.933	0.915	1.119	0.894	0.973
4	517	10.47	84.401	0.912	1.072	0.933	0.952
5	739	9.012	101.18	0.907	1.138	0.878	0.947
				n=34
				0.0686088	stdev
				0.868471	avg

## Sheet: Day 3
Image 1	Area	StDev	Perimeter	Circu	AR	Round	Solidity
1	2182	9.671	381.575	0.188	3.979	0.251	0.499
2	549	12.819	92.194	0.812	1.079	0.927	0.958
3	1857	9.463	299.135	0.261	1.765	0.566	0.586
4	857	13.358	157.16	0.436	1.289	0.776	0.689
5	1077	10.141	170.075	0.468	1.152	0.868	0.735
6	1527	10.004	188.766	0.539	1.391	0.719	0.828
Image 2
1	715	15.553	181.839	0.272	1.44	0.694	0.501
2	473	15.124	79.693	0.936	1.1	0.909	0.955
3	1347	16.607	206.005	0.399	3.019	0.331	0.735
4	734	23.865	102.514	0.878	1.179	0.848	0.96
5	388	19.439	73.326	0.907	1.09	0.917	0.941
Image 3
1	1739	9.287	306.455	0.233	2.456	0.407	0.495
2	807	6.89	210.995	0.228	1.287	0.777	0.513
3	1375	8.921	212.919	0.381	2.71	0.369	0.623
4	2678	8.666	472.059	0.151	1.599	0.625	0.372
5	989	14.069	120.541	0.855	1.274	0.785	0.952
Image 4
1	991	8.926	203.051	0.302	2.044	0.489	0.582
2	853	9.829	108.38	0.913	1.285	0.778	0.965
3	709	14.418	101.33	0.868	1.301	0.769	0.935
4	1173	10.898	265.897	0.208	2.121	0.471	0.515
5	859	11.242	121.324	0.733	1.152	0.868	0.908
Image 5
1	2581	11.716	251.088	0.514	1.716	0.583	0.79
2	702	14.32	102.561	0.839	1.081	0.925	0.966
3	1215	8.213	159.312	0.602	1.892	0.529	0.862
4	674	14.295	101.073	0.829	1.117	0.896	0.945
5	2601	7.103	264.661	0.467	2.229	0.449	0.83
Image 6
1	752	11.172	105.27	0.853	1.016	0.984	0.953
2	758	12.088	140.515	0.482	1.301	0.768	0.687
3	583	10.25	153.904	0.309	1.596	0.627	0.786
4	1067	9.912	128.124	0.817	1.218	0.821	0.941
5	2165	10.468	309.155	0.285	1.573	0.636	0.563
6	918	12.433	114.387	0.882	1.025	0.975	0.944
				n=32
				0.272004	stdev
				0.557719	avg

## Sheet: Day 5
Image 1	Area	StDev	Perimeter	Circu	AR	Round	Solidity
1	1373	13.269	214.81	0.374	1.359	0.736	0.613
2	2804	12.623	405.271	0.215	1.826	0.548	0.532
3	812	9.202	151.248	0.446	1.261	0.793	0.754
4	1034	9.095	171.533	0.442	2.327	0.43	0.723
5	5725	8.004	567.581	0.223	1.264	0.791	0.536
6	2267	7.637	311.029	0.294	1.589	0.629	0.698
Image 2
1	5700	9.181	708.418	0.143	2.24	0.446	0.416
2	1514	9.721	294.459	0.219	2.927	0.342	0.438
3	869	8.295	157.344	0.441	3.797	0.263	NaN
4	893	9.053	143.715	0.543	2.073	0.482	0.806
5	1234	8.163	208.682	0.356	4.732	0.211	0.707
6	3213	7.003	587.057	0.117	2.327	0.43	0.269
Image 3
1	3743	11.455	489.75	0.196	1.984	0.504	0.454
2	583	7.029	119.513	0.513	1.9	0.526	0.757
3	4305	11.198	515.424	0.204	1.946	0.514	0.464
4	1547	15.025	156.428	0.794	1.132	0.884	0.954
5	1905	9.282	292.438	0.28	2.186	0.457	0.524
Image 4
1	2630	9.273	301.037	0.365	3.354	0.298	0.692
2	3854	10.61	327.53	0.451	1.575	0.635	0.712
3	604	7.625	128.721	0.458	1.596	0.627	0.723
4	427	12.32	103.636	0.5	3.242	0.308	0.838
5	835	5.541	180.476	0.322	4.549	0.22	0.628
6	862	8.483	160.54	0.42	2.065	0.484	0.74
Image 5
1	1876	9.078	289.873	0.281	3.141	0.318	0.581
2	563	10.46	106.351	0.626	1.635	0.612	0.833
3	3144	9.614	305.94	0.422	1.125	0.889	0.675
4	2942	8.849	330.213	0.339	2.628	0.38	0.663
5	387	11.916	139.431	0.25	3.635	0.275	0.48
6	507	10.951	109.882	0.528	1.598	0.626	0.699
Image 7
1	1406	12.078	203.01	0.429	1.246	0.803	0.674
2	1870	11.255	273.07	0.315	1.416	0.706	0.554
3	700	9.809	98.42	0.908	1.011	0.989	0.95
4	1254	12.724	238.111	0.278	1.651	0.606	0.541
5	1712	10.007	206.52	0.504	1.465	0.682	0.769
6	1185	11.623	129.874	0.883	1.161	0.861	0.948
				n=35
				0.188156	stdev
				0.402257	avg

## Sheet: Day 7
Image 1	Area	StDev	Perimeter	Circu	AR	Round	Solidity
1	14235	7.178	796.772	0.282	1.401	0.714	0.616
2	4600	9.735	299.26	0.645	1.092	0.915	0.884
3	767	9.173	110.62	0.788	1.354	0.739	0.914
4	1391	4.727	248.497	0.283	3.016	0.332	0.66
5	710	8.133	147.837	0.408	2.333	0.429	0.661
6	15449	7.528	828.829	0.283	1.606	0.623	0.672
Image 3
1	3827	6.905	434.873	0.254	2.473	0.404	0.483
2	6392	14.761	478.673	0.351	2.703	0.37	0.697
3	1205	10.294	217.97	0.319	3.092	0.323	0.568
4	5197	11.675	666.435	0.147	3.255	0.307	0.443
Image 4
1	3645	13.29	467.45	0.21	2.152	0.465	0.414
2	2526	14.7	408.368	0.19	1.773	0.564	0.379
3	6791	14.293	702.266	0.173	1.315	0.761	0.512
4	1287	15.416	154.513	0.677	1.059	0.944	0.839
5	2857	11.081	366.732	0.267	2.892	0.346	0.571
6	2380	15.22	241.585	0.512	1.485	0.673	0.784
Image 5
1	9085	12.09	670.261	0.254	1.67	0.599	0.622
2	3121	13.073	329.827	0.361	1.885	0.53	0.613
3	3754	16.041	226.884	0.916	1.032	0.969	0.971
4	3293	12.719	331.111	0.377	1.685	0.594	0.65
5	5022	16.595	412.882	0.37	1.167	0.857	0.727
Image 6
1	998	9.149	254.001	0.194	6.873	0.146	0.477
2	3189	10.096	441.006	0.206	3.912	0.256	0.432
3	2607	8.495	361.762	0.25	2.717	0.368	0.504
4	1503	6.145	270.711	0.258	2.837	0.352	0.554
5	1785	9.43	290.605	0.266	5.589	0.179	0.619
6	2316	10.561	418.029	0.167	2.676	0.374	0.322
				n=27
				0.195984	stdev
				0.348444	avg
