# Supplementary material for: Mechanically tuned 3 dimensional hydrogels support human mammary fibroblast growth and viability
Source: BMC Cell Biol. 2017 Dec 16;18:35. doi: 10.1186/s12860-017-0151-y (PMC5732527; doi:10.1186/s12860-017-0151-y)
Supplement: Supplementary file 7 — Material 3, Circularity 60 μg, Circularity analyses on HMFs encapsulated in 60 μg hydrogels. (XLSX 19 kb) [file 12860_2017_151_MOESM7_ESM.xlsx]

## Sheet: Day 1
Image 2	Area	StDev	Perimeter	Circu	AR	Round	Solidity
1	1212	9.043	165.129	0.559	1.593	0.628	0.802
2	909	6.639	112.505	0.902	1.128	0.887	0.951
3	1737	8.643	171.328	0.744	1.222	0.818	0.913
4	1093	10.867	144.68	0.656	1.882	0.531	0.851
5	391	10.698	75.327	0.866	1.136	0.88	0.939
6	1058	8.768	129.078	0.798	1.157	0.864	0.949
Image 3
1	1213	10.856	166.798	0.548	1.449	0.69	0.811
2	458	8.976	79.555	0.909	1.085	0.922	0.957
3	424	8.484	78.372	0.867	1.176	0.851	0.923
4	643	9.014	111.909	0.645	1.424	0.702	0.873
5	378	10.774	83.492	0.681	1.262	0.792	0.882
6	490	12.547	83.584	0.881	1.137	0.879	0.932
Image 4
1	852	9.041	139.797	0.548	1.338	0.747	0.806
2	647	9.398	127.485	0.5	1.685	0.594	0.78
3	335	12.869	67.609	0.921	1.231	0.812	0.98
4	511	7.748	84.949	0.89	1.173	0.852	0.947
5	429	6.619	78.542	0.874	1.13	0.885	0.941
Image 5
1	669	8.467	95.843	0.915	1.208	0.828	0.942
2	709	10.354	106.124	0.791	1.459	0.685	0.904
3	592	13.275	90.39	0.911	1.202	0.832	0.954
4	486	11.209	82.11	0.906	1.244	0.804	0.954
5	693	11.655	101.085	0.852	1.107	0.904	0.948
Image 8
1	478	13.177	80.654	0.923	1.02	0.981	0.96
2	647	7.61	94.322	0.914	1.054	0.948	0.939
3	560	14.886	97.106	0.746	1.08	0.926	0.882
4	687	7.245	97.688	0.905	1.259	0.794	0.954
Image 9
1	995	9.847	166.355	0.452	3.147	0.318	0.818
2	1151	8.504	251.867	0.228	3.982	0.251	0.502
3	951	11.061	153.745	0.506	3.245	0.308	0.815
4	418	13.207	99.566	0.53	3.257	0.307	0.81
				n=30
				0.186023	stdev
				0.7456	avg

## Sheet: Day 3
Image 1	Area	StDev	Perimeter	Circu	AR	Round	Solidity
1	10714	13.381	743.735	0.243	1.299	0.77	0.596
2	2690	5.744	318.959	0.332	1.271	0.787	0.552
3	2240	13.141	311.283	0.291	1.545	0.647	0.594
4	9615	9.759	485.419	0.513	1.309	0.764	0.774
5	7475	7.044	469.098	0.427	3.181	0.314	0.72
6	4457	12.112	330.031	0.514	1.123	0.89	0.768
Image 2
1	2320	11.057	284.579	0.36	1.554	0.644	0.597
2	1778	15.416	209.06	0.511	1.263	0.792	0.754
3	3864	12.149	443.308	0.247	1.517	0.659	0.595
4	2961	17.333	315.031	0.375	1.781	0.562	0.678
5	3262	15.463	254.702	0.632	1.132	0.883	0.866
Image 3
1	2543	12.634	215.547	0.688	1.203	0.831	0.869
2	577	17.635	100.643	0.716	1.457	0.686	0.907
3	5191	20.545	349.285	0.535	1.275	0.784	0.834
4	3603	18.174	295.295	0.519	1.879	0.532	0.827
5	1369	18.034	194.995	0.452	1.249	0.801	0.68
Image 4
1	1567	17.217	200.652	0.489	1.285	0.778	0.799
2	1304	15.584	183.535	0.486	1.4	0.714	0.708
3	876	15.772	170.395	0.379	1.184	0.845	0.681
4	5479	16.987	425.693	0.38	1.594	0.627	0.729
5	883	12.932	123.487	0.728	1.167	0.857	0.953
Image 5
1	7042	13.999	645.361	0.212	2.27	0.44	0.625
2	992	11.884	181.097	0.38	1.307	0.765	0.6
3	1925	17.739	222.03	0.491	1.485	0.673	0.723
4	4300	12.936	291.281	0.637	1.67	0.599	0.861
5	1251	10.388	196.764	0.406	1.479	0.676	0.662
6	1275	13.151	192.549	0.432	1.339	0.747	0.664
Image 6
1	7262	16.053	477.403	0.4	1.497	0.668	0.752
2	1603	17.122	208.623	0.463	1.176	0.851	0.714
3	1166	15.884	151.904	0.635	1.211	0.826	0.817
4	3564	19.448	343.984	0.379	1.607	0.622	0.77
5	993	15.62	167.744	0.443	1.252	0.799	0.714
6	1072	10.319	186.141	0.389	1.411	0.709	0.683
				n=33
				0.131857	stdev
				0.457091	avg

## Sheet: Day 5
Image 2	Area	StDev	Perimeter	Circu	AR	Round	Solidity
1	2297	20.536	284.306	0.357	1.643	0.609	0.614
2	2239	19.176	234.686	0.511	1.286	0.777	0.747
3	1458	23.486	150.897	0.805	1.062	0.942	0.967
4	967	27.774	118.941	0.859	1.07	0.935	0.954
5	518	25.267	88.957	0.823	1.089	0.919	0.925
Image 3
1	2116	25.283	289.003	0.318	1.558	0.642	0.659
2	3708	23.678	431.027	0.251	1.725	0.58	0.51
3	2202	15.283	176.547	0.888	1.145	0.873	0.964
4	2048	27.887	223.961	0.513	1.232	0.812	0.744
5	1576	23.522	169.225	0.692	1.356	0.737	0.902
6	1990	22.058	261.642	0.365	2.563	0.39	0.646
Image 4
1	2545	19.838	427.299	0.175	1.627	0.615	0.373
2	940	18.366	166.232	0.427	1.741	0.574	0.697
3	662	19.434	157.633	0.335	2.242	0.446	0.612
4	2263	20.261	403.849	0.174	3.275	0.305	0.505
5	2088	16.795	174.397	0.863	1.03	0.971	0.956
6	1287	21.761	280.08	0.206	2.08	0.481	0.521
Image 5
1	2844	13.373	488.744	0.15	6.606	0.151	0.435
2	1567	20.775	210.986	0.442	3.681	0.272	0.793
3	1794	21.169	157.221	0.912	1.05	0.952	0.95
4	2404	19.722	373.784	0.216	3.141	0.318	0.547
5	3871	20.982	283.496	0.605	1.137	0.88	0.843
Image 7
1	4247	20.114	401.244	0.331	1.798	0.556	0.679
2	696	17.198	99.636	0.881	1.161	0.861	0.942
3	1445	18.344	207.69	0.421	1.699	0.589	0.651
4	2564	22.461	335.539	0.286	1.457	0.687	0.538
5	891	17.311	110.484	0.917	1.064	0.94	0.958
Image 9
1	3677	18.791	467.017	0.212	1.714	0.583	0.603
2	1143	22.381	199.005	0.363	3.569	0.28	0.776
3	1831	19.843	193.767	0.613	1.614	0.62	0.907
4	4292	15.245	322.401	0.519	1.076	0.929	0.754
5	4446	18.632	464.456	0.259	1.727	0.579	0.522
6	2192	24.219	297.428	0.311	1.819	0.55	0.575
				n=33
				0.256076	stdev
				0.484848	avg

## Sheet: Day 7
Image 1	Area	StDev	Perimeter	Circu	AR	Round	Solidity
1	12653	18.79	935.628	0.182	1.332	0.751	0.533
2	7369	17.174	630.805	0.233	1.327	0.754	0.544
3	4702	12.893	431.926	0.317	2.946	0.339	0.62
4	756	5.194	170.542	0.327	2.132	0.469	0.54
5	6796	19.695	305.546	0.915	1.078	0.928	0.974
6	1159	11.467	218.265	0.306	1.524	0.656	0.661
Image 2
1	7453	35.865	729.907	0.176	4.891	0.204	0.537
2	2491	24.384	263.463	0.451	1.076	0.929	0.676
3	7447	28.198	628.047	0.237	3.574	0.28	0.502
4	2129	24.856	326.419	0.251	4.666	0.214	0.615
5	3263	29.069	302.974	0.447	2.35	0.426	0.73
6	3184	23.984	336.192	0.354	3.874	0.258	0.664
Image 3
1	11364	22.124	691.83	0.298	3.87	0.258	0.663
2	2552	16.925	262	0.467	3.452	0.29	0.848
3	1627	18.046	172.854	0.684	1.177	0.849	0.835
4	1839	12.164	214.556	0.502	1.575	0.635	0.734
5	2144	9.51	210.448	0.608	2.351	0.425	0.826
6	1279	17.114	209.019	0.368	4.269	0.234	0.671
Image 4
1	15255	13.69	776.129	0.318	2.378	0.421	0.538
2	7347	13.297	646.992	0.221	7.299	0.137	0.628
3	6653	12.974	598.422	0.233	4.172	0.24	0.535
4	1255	11.427	176.136	0.508	2.68	0.373	0.858
5	2098	12.575	235.214	0.477	3.9	0.256	0.832
6	927	11.697	162.924	0.439	2.824	0.354	0.814
Image 7
1	4331	13.325	350.328	0.443	3.65	0.274	0.846
2	2780	15.768	265.363	0.496	2.448	0.408	0.856
3	2992	12.422	237.517	0.666	1.4	0.714	0.892
4	2967	7.484	243.509	0.629	2.753	0.363	0.94
5	6043	11.527	371.419	0.55	1.366	0.732	0.795
6	7873	16.032	624.29	0.254	1.65	0.606	0.533
Image 10
1	2617	21.479	288.013	0.396	4.778	0.209	NaN
2	3082	17.543	263.584	0.557	1.29	0.775	0.788
3	3260	13.38	260.588	0.603	2.737	0.365	0.924
4	3811	7.724	350.549	0.39	4.42	0.226	0.77
5	2846	20.32	294.08	0.414	4.719	0.212	0.778
6	2947	17.747	289.146	0.443	2.068	0.483	0.74
				n=36
				0.163325	stdev
				0.421111	avg
