# Supplementary material for: Mechanically tuned 3 dimensional hydrogels support human mammary fibroblast growth and viability
Source: BMC Cell Biol. 2017 Dec 16;18:35. doi: 10.1186/s12860-017-0151-y (PMC5732527; doi:10.1186/s12860-017-0151-y)
Supplement: Supplementary file 8 — Material 4, Cell Viability 20 and 30 μg, Cell viability analyses for HMFs encapsulated in 20 and 30 μg hydrogels. (XLSX 10 kb) [file 12860_2017_151_MOESM8_ESM.xlsx]

## Sheet: 20ug
% Live Cells	% Dead Cells	20ug Day 1
59.6	40.4
58.2	41.8
0.2	99.8
87.7	12.3
66.7	33.3
72.7	27.3
% Live Cells	% Dead Cells	20ug Day 3
96.7	3.3
9.9	90.1
32.1	67.9
100	0
100	0
93.1	6.9
100	0
99.5	0.5
84.4	15.6
% Live Cells	% Dead Cells	20ug Day 5
17.4	82.6
1.1	98.9
21.9	78.1
99.6	0.4
97.7	2.3
24.3	75.7
99.9	0.1
0.15	99.85
99.9	0.1
% Live Cells	% Dead Cells	20ug Day 7
88.9	11.1
90	10
29.6	70.4
85.5	14.5
100	0
44.8	55.2
83.3	16.7
80.4	19.6
84.2	15.8

## Sheet: 30ug
% Live Cells	% Dead Cells	30ug Day 1
0.2	99.8
43.2	56.8
99.96	0.04
99.99	0.01
44.9	55.1
36.69	63.4
35.7	64.3
13.82	86.18
99.96	0.04
% Live Cells	% Dead Cells	30ug Day 3
98.7	1.3
30.1	69.9
0.2	99.8
36.59	63.41
99.91	0.09
70.9	29.1
99.96	0.04
99.4	0.6
99.9	0.1
% Live Cells	% Dead Cells	30ug Day 5
64	36
15.7	84.3
84.1	15.9
0.76	99.24
54.5	45.5
96.3	3.7
98.9	1.1
90.5	9.5
27.02	72.98
% Live Cells	% Dead Cells	30ug Day 7
95.9	4.1
90.1	9.9
73.1	26.9
75.5	24.5
96.92	3.08
95.8	4.2
96.9	3.1
81.2	18.8
79.7	20.3
