# Supplementary material for: Mechanically tuned 3 dimensional hydrogels support human mammary fibroblast growth and viability
Source: BMC Cell Biol. 2017 Dec 16;18:35. doi: 10.1186/s12860-017-0151-y (PMC5732527; doi:10.1186/s12860-017-0151-y)
Supplement: Supplementary file 9 — Material 5, Cell Viability 60 μg, Cell viability analyses for HMFs encapsulated 60 μg hydrogels. (XLSX 12 kb) [file 12860_2017_151_MOESM9_ESM.xlsx]

## Sheet: Day 1
Name	Live Cells	Dead Cells	Total		% Live
Well 1a
Well 1b
Well 1c
Well 2a
Well 2b
Well 2c
Well 3a
Well 3b
Well 3c
Well 4a
Well 4b
Well 4c

## Sheet: Day 3
Name	Live Cells	Dead Cells	Total	live	% Live	dead	%dead
Well 1a	10	1	11	0.909091	91	0.0909091	9
Well 1b	13	0	13	1	100	0	0
Well 1c	14	0	14	1	100	0	0
Well 2a	12	1	13	0.923077	92	0.0769231	8
Well 2b	12	0	12	1	100	0	0
Well 2c	8	0	8	1	100	0	0
Well 3a	13	0	13	1	100	0	0
Well 3b	13	0	13	1	100	0	0
Well 3c	11	1	12	0.916667	92	0.0833333	8
Well 4a	15	0	15	1	100	0	0
Well 4b	11	1	12	0.916667	92	0.0833333	8
Well 4c	14	1	15	0.933333	93	0.0666667	7
					96.6667		3.33333
					4.14144		4.14144

## Sheet: Day 5
Name	Live Cells	Dead Cells	Total		% Live	dead	%dead
Well 1a	15	4	19	0.789474	79	0.210526	21
Well 1b	13	3	16	0.8125	81	0.1875	19
Well 1c	14	4	18	0.777778	78	0.222222	22
Well 2a	19	2	21	0.904762	90	0.0952381	10
Well 2b	18	2	20	0.9	90	0.1	10
Well 2c	10	1	11	0.909091	91	0.0909091	9
Well 3a	16	2	18	0.888889	89	0.111111	11
Well 3b	16	4	20	0.8	80	0.2	20
Well 3c	16	3	19	0.842105	84	0.157895	16
Well 4a	14	0	14	1	100	0	0
Well 4b	12	2	14	0.857143	86	0.142857	14
Well 4c	19	3	22	0.863636	86	0.136364	14
					86.1667		13.8333
					6.32216		6.32216

## Sheet: Day 7
Name	Live Cells	Dead Cells	Total		% Live	dead	%dead	Phase
Well 1a	81	0	81	1	100	0	0
Well 1b	64	19	83	0.771084	77	0.228916	23
Well 1c	49	2	51	0.960784	96	0.0392157	4
Well 2a			0
Well 2b	59	6	65	0.907692	91	0.0923077	9
Well 2c	88	2	90	0.977778	98	0.0222222	2
Well 3a	95	4	99	0.959596	96	0.040404	4
Well 3b	111	1	112	0.991071	99	0.00892857	1
Well 3c	128	1	129	0.992248	99	0.00775194	1
Well 4a
Well 4b	69	1	70	0.985714	99	0.0142857	1
Well 4c	112	0	112	1	100	0	0	124
					95.5		4.5
					7.04352		7.04352
