# Supplementary material for: Mechanically tuned 3 dimensional hydrogels support human mammary fibroblast growth and viability
Source: BMC Cell Biol. 2017 Dec 16;18:35. doi: 10.1186/s12860-017-0151-y (PMC5732527; doi:10.1186/s12860-017-0151-y)
Supplement: Supplementary file 10 — Material 6, Cell Viability 2D mTG, Cell viability analyses for HMFs grown on 2D culture flasks and treated with various concentrations of mTG. (XLSX 14 kb) [file 12860_2017_151_MOESM10_ESM.xlsx]

## Sheet: Plate 1 - Sheet1
Software Version	2.00.18
Plate Number	Plate 1
Date	2014-07-03
Time	09:09:01														Cells
Reader Type:	Synergy														1.43	1.455	101.748
Reader Serial Number:	Unknown														1.43	1.532	107.133
Reading Type	Reader														1.43	1.301	90.979
Procedure Details				Absorbance
Plate Type	96 WELL PLATE			Cells	0.0063	0.0125	0.025	0.05	0.1	0.25	0.5				Cells	0.0063	avg
Read	Absorbance Endpoint			1.455	1.617	1.314	1.088	1.333	1.09	1.059	1.265				1.43	1.617	113.077
	Full Plate			1.532	1.592	1.245	1.328	1.269	1.343	1.017	1.15				1.43	1.592	111.329
	Wavelengths: 570, 600			1.301	1.436	1.086	1.285	1.221	1.079	1.199	1.058				1.43	1.436	100.42
	Read Speed: Normal				1.225	1.105		1.416	1.09	1.274	1.276
				Percent viability
				Cells	0.0063	0.0125	0.025	0.05	0.1	0.25	0.5				Cells	0.0125
				1.455	1.617	1.314	1.088	1.333	1.09	1.059	1.265				1.43	1.105	77.2727
				1.532	1.592	1.245	1.328	1.269	1.343	1.017	1.15				1.43	1.245	87.0629
				1.301	1.436	1.086	1.285	1.221	1.079	1.199	1.058				1.43	1.086	75.9441
					1.225	1.105		1.416	1.09	1.274	1.276
Results
Actual Temperature:	20.4			1.42933	1.4675	1.1875	1.23367	1.30975	1.1505	1.13725	1.18725	averages			Cells	0.025
Actual Temperature:	20.4				102.67	83.0807	86.3106	91.6336	80.4921	79.5651	83.0632				1.43	1.088	76.0839
															1.43	1.328	92.8671
		1	2	3	4	5	6	7	8	9	10	11	12		1.43	1.285	89.8601
	A	3.491	1.572	1.268	1.353	2.04	1.455	1.532	1.301	1.617	1.592	1.436	1.225	570
		3.569	1.637	1.234	1.364	0.734	0.494	0.566	0.455	0.591	0.555	0.515	0.424	600	Cells	0.05
	B	1.314	1.245	1.086	1.105	1.687	1.088	1.328	1.285	1.333	1.269	1.221	1.416	570	1.43	1.333	93.2168
		0.486	0.435	0.352	0.365	0.623	0.364	0.557	0.497	0.5	0.461	0.454	0.55	600	1.43	1.269	88.7413
	C	1.09	1.343	1.079	1.09	1.059	1.017	1.199	1.274	1.265	1.15	1.058	1.276	570	1.43	1.221	85.3846
		0.42	0.514	0.376	0.369	0.418	0.396	0.483	0.537	0.599	0.479	0.434	0.593	600
	D	0.458	0.424	0.427	0.429	0.434	0.421	0.452	0.44	0.433	0.442	0.425	0.447	570
		0.069	0.066	0.066	0.067	0.073	0.07	0.071	0.068	0.067	0.068	0.067	0.067	600	Cells	0.1
	E	0.05	0.061	0.052	0.05	0.05	0.051	0.052	0.049	0.05	0.049	0.048	0.049	570	1.43	1.09	76.2238
		0.049	0.06	0.051	0.05	0.05	0.051	0.051	0.049	0.049	0.048	0.047	0.048	600	1.43	1.09	76.2238
	F	0.048	0.05	0.05	0.052	0.051	0.051	0.053	0.051	0.051	0.051	0.05	0.049	570	1.43	1.079	75.4545
		0.047	0.049	0.049	0.051	0.051	0.051	0.052	0.05	0.05	0.05	0.049	0.049	600
	G	0.047	0.05	0.05	0.051	0.052	0.051	0.05	0.05	0.05	0.052	0.05	0.052	570
		0.047	0.049	0.049	0.05	0.051	0.05	0.049	0.05	0.049	0.051	0.049	0.051	600	Cells	0.25
	H	0.048	0.048	0.048	0.057	0.051	0.05	0.048	0.053	0.052	0.05	0.05	0.054	570	1.43	1.059	74.0559
		0.048	0.047	0.048	0.056	0.051	0.049	0.048	0.052	0.051	0.05	0.049	0.054	600	1.43	1.274	89.0909
															1.43	1.199	83.8462
															Cells	0.5
															1.43	1.265	88.4615
															1.43	1.15	80.4196
															1.43	1.276	89.2308
