# Supplementary material for: Mechanically tuned 3 dimensional hydrogels support human mammary fibroblast growth and viability
Source: BMC Cell Biol. 2017 Dec 16;18:35. doi: 10.1186/s12860-017-0151-y (PMC5732527; doi:10.1186/s12860-017-0151-y)
Supplement: Supplementary file 11 — Material 7, ELISA 20, 30 and 60 μg, ELISA for TGF-β for HMFs encapsulated in 20, 30 and 60 μg hydrogels. (XLSX 19 kb) [file 12860_2017_151_MOESM11_ESM.xlsx]

## Sheet: Plate 1 - Sheet1
Software Version	2.00.18
Plate Number	Plate 1
Date	2015-05-25
Time	18:40:31
Reader Type:	Synergy
Reader Serial Number:	266108
Reading Type	Reader
Procedure Details
Plate Type	96 WELL PLATE
Read	Absorbance Endpoint
	Full Plate
	Wavelengths: 450, 540, 570
	Read Speed: Normal
Layout
		1	2	3	4	5	6	7	8	9	10	11	12
	A	SPL1	SPL9	SPL17	SPL25	SPL33	SPL41	SPL49	SPL57					Well ID
	B	SPL2	SPL10	SPL18	SPL26	SPL34	SPL42	SPL50	SPL58					Well ID
	C	SPL3	SPL11	SPL19	SPL27	SPL35	SPL43	SPL51	SPL59					Well ID
	D	SPL4	SPL12	SPL20	SPL28	SPL36	SPL44	SPL52	SPL60					Well ID
	E	SPL5	SPL13	SPL21	SPL29	SPL37	SPL45	SPL53	SPL61					Well ID
	F	SPL6	SPL14	SPL22	SPL30	SPL38	SPL46	SPL54	SPL62					Well ID
	G	SPL7	SPL15	SPL23	SPL31	SPL39	SPL47	SPL55	SPL63					Well ID
	H	SPL8	SPL16	SPL24	SPL32	SPL40	SPL48	SPL56	SPL64					Well ID
Results
Actual Temperature:	21.2
Actual Temperature:	21.2
Actual Temperature:	21.2
		1	2	3	4	5	6	7	8	9	10	11	12
	A	1.031	1.049	1.111	0.04	0.04	0.041	1.193	1.173					450
		0.044	0.05	0.055	0.031	0.032	0.034	0.048	0.049					540
		0.037	0.043	0.047	0.031	0.033	0.033	0.039	0.041					570
	B	1.132	1.389	1.425	1.364	1.026	1.079	1.077	1.111					450
		0.045	0.056	0.058	0.052	0.044	0.044	0.045	0.045					540
		0.037	0.047	0.048	0.043	0.037	0.037	0.038	0.036					570
	C	1.054	1.087	1.14	1.117	1.105	1.363	1.319	1.402					450
		0.044	0.043	0.044	0.044	0.052	0.047	0.049	0.05					540
		0.037	0.035	0.036	0.036	0.045	0.038	0.041	0.04					570
	D	0.996	1.06	1.117	1.081	1.078	1.092	1.323	1.297					450
		0.044	0.045	0.045	0.047	0.046	0.045	0.05	0.048					540
		0.037	0.038	0.037	0.04	0.037	0.038	0.041	0.039					570
	E	1.21	1.461	1.537	1.552	1.017	0.984	0.986	0.907					450
		0.046	0.047	0.049	0.05	0.043	0.043	0.043	0.039					540
		0.037	0.037	0.039	0.039	0.036	0.036	0.037	0.033					570
	F	1.721	1.754	1.242	1.239	1.201	0.756	0.728	0.725					450
		0.05	0.051	0.05	0.046	0.046	0.041	0.04	0.041					540
		0.037	0.04	0.042	0.038	0.038	0.036	0.036	0.037					570
	G	0.391	0.419	0.46	0.284	0.268	0.264	0.159	0.166					450
		0.035	0.035	0.036	0.035	0.034	0.034	0.033	0.032					540
		0.033	0.032	0.033	0.034	0.032	0.032	0.032	0.032					570
	H	0.151	0.111	0.106	0.116	0.05	0.052	0.057	0.03					450
		0.032	0.032	0.032	0.032	0.032	0.032	0.039	0.031					540
		0.03	0.031	0.032	0.031	0.032	0.032	0.039	0.031					570
	20ug day1	20ug day3	20ug day5	20ug day7		30ug day 1	30ug day3	30ug day5	30ug day7		60ug day1	60ug day3	60ug day5	60ug day7		control
	1.031	0.04	1.193	1.389		1.026	1.111	1.14	1.363		0.996	1.081	1.323	1.461		1.017
	1.049	0.04	1.173	1.425		1.079	1.054	1.117	1.319		1.06	1.078	1.297	1.537		0.984
	1.111	0.041	1.132	1.3364		1.077	1.087	1.105	1.402		1.117	1.092	1.21	1.552		0.986
averages	1.06367	0.0403333	1.166	1.38347		1.06067	1.084	1.12067	1.36133							0.995667
minus control	0.068	0.0403333	0.170333	0.3878	0	0.065	0.0883333	0.125	0.365667	0	0	0	0	0
	2000	1000	500	250	125	62.5	33.3	0
		1.242	0.756	0.391	0.284	0.159	0.111	0.05						1.031	0.9957	0.0353
	1.721	1.239	0.728	0.419	0.268	0.166	0.106	0.052						1.049	0.9957	0.0533
	1.754	1.201	0.725	0.46	0.264	0.151	0.116	0.057						1.111	0.9957	0.1153
	1.7375	1.22733	0.736333	0.423333	0.272	0.158667	0.111	0.053
	y=0.1645
	m=0.000857	y=mx+b	0.000857
	x=-191.9		191.9
	control media	Concentration (y=mx+b)			20ug day1	Concentration (y=mx+b)		Control	minus control		20ug day7	Concentration (y=mx=B)		Control	minus control
	1.017	-994.749	994.749		1.031	-1011.09	1011.09	969.856	41.234		1.389	-1428.82	1428.82	969.856	458.964
	0.984	-956.243	956.243		1.049	-1032.09	1032.09	969.856	62.234		1.425	-1470.83	1470.83	969.856	500.974
	0.986	-958.576	958.576		1.111	-1104.43	1104.43	969.856	134.574		1.3364	-1367.44	1367.44	969.856	397.584
			969.856	average
									79.3473						452.507
									48.9667						51.9965
					20ug day 5	Concentration (y=mx+b)		Control	minus control		20ug day3	Concentration (y=mx=B)		Control	minus control
					1.193	-1200.12	1200.12	994.749	205.371
					1.173	-1176.78	1176.78	956.243	220.537
					1.132	-1128.94	1128.95	958.576	170.374
									198.761
									25.7265
					30ug day1	Concentration (y=mx+b)		Control	minus control		30ug day 7	Concentration (y=mx+b)		Control	minus control
					1.026	-1005.25	1005.25	969.856	35.394		1.363	-1398.48	1398.48	969.856	428.624
					1.079	-1067.09	1067.09	969.856	97.234		1.319	-1347.14	1347.14	969.856	377.284
					1.077	-1064.76	1064.76	969.856	94.904		1.402	-1443.99	1443.99	969.856	474.134
									75.844						426.681
									35.0501						48.4542
					30ug day 5	Concentration (y=mx+b)		Control	minus control		30ug day3	Concentration (y=mx=B)		Control	minus control
					1.14	-1138.27	1138.27	969.856	168.414		1.111			969.856
					1.117	-1111.44	1111.44	969.856	141.584		1.054			969.856
					1.105	-1097.43	1097.43	969.856	127.574		1.087			969.856
									145.857
									20.7526
					60ug day 1	Concentration (y=mx+b)		Control	minus control		60ug day 7	Concentration (y=mx+b)		Control	minus control
					0.996	-970.245	970.25	969.856	0.394		1.461	-1512.84	1512.84	969.856	542.984
					1.06	-1044.92	1044.92	969.856	75.064		1.537	-1601.52	1601.52	969.856	631.664
					1.117	-1111.44	1111.44	969.856	141.584		1.552	-1619.02	1619.02	969.856	649.164
									72.3473						607.937
									70.6342						56.9277
					60ug day 5	Concentration (y=mx+b)		Control	minus control		60ug day3	Concentration (y=mx=B)		Control	minus control
					1.323	-1351.81	1351.81	969.856	381.954		1.081			969.856
					1.297	-1321.47	1321.47	969.856	351.614		1.078			969.856
					1.21	-1219.95	1219.95	969.856	250.094		1.092			969.856
									327.887
									69.0578
