# Supplementary material for: Mechanically tuned 3 dimensional hydrogels support human mammary fibroblast growth and viability
Source: BMC Cell Biol. 2017 Dec 16;18:35. doi: 10.1186/s12860-017-0151-y (PMC5732527; doi:10.1186/s12860-017-0151-y)
Supplement: Supplementary file 12 — Material 8, ELISA Day 3 20, 30 and 60 μg, ELISA for TGF-β for HMFs encapsulated in 20, 30 and 60 μg hydrogels. HMFs encapsulation for 3 days prior to collection of supernatant for TGF-β. (XLSX 29 kb) [file 12860_2017_151_MOESM12_ESM.xlsx]

## Sheet: Sheet1
	1	2	3	4	5	6	7	8	9	10	11	12
A	2.441	1.553	0.981	0.588	0.367	0.234	0.171	0.097					450		2000	1000	500	250	125	62.5	31.3		Slope	0.001
B	1.838	1.604	1.002	0.595	0.363	0.236	0.169	0.116					450		2.441	1.553	0.981	0.588	0.367	0.234	0.171		y	0.292
C	1.299	1.759	1.597	1.536	1.611	1.355	1.537						450		1.838	1.604	1.002	0.595	0.363	0.236	0.169
D	1.277	1.619	1.51	1.566	1.572	1.378	1.47						450
E	1.446	1.431	1.635										450		2.1395	1.5785	0.9915	0.5915	0.365	0.235	0.17
F	1.376	1.51	1.547										450
G													450
H													450
															Control	20ug 1	20ug 2	20ug 3	30ug 1	30ug 2	30ug 3	60ug 1	60ug 2	60ug 3
	1	2	3	4	5	6	7	8	9	10	11	12			1.299	1.759	1.597	1.536	1.611	1.355	1.537	1.446	1.431	1.635
A	0.079	0.058	0.063	0.058	0.053	0.053	0.053	0.047					540		1.277	1.619	1.51	1.566	1.572	1.378	1.47	1.376	1.51	1.547
B	0.073	0.066	0.062	0.058	0.052	0.053	0.052	0.051					540
C	0.06	0.067	0.063	0.067	0.065	0.067	0.091						540
D	0.064	0.072	0.072	0.07	0.07	0.067	0.07						540
E	0.07	0.067	0.065										540		20ug 1	Concentration	Minus Control	Concentration-Control		20ug 2	Concentration	Minus Control	Concentration-Control		20ug 3	Concentration	Minus Control	Concentration-Control
F	0.066	0.078	0.073										540		1.759	1467	996	471		1.597	1305	996	309		1.536	1244	996	248
G													540		1.619	1327	996	331		1.51	1218	996	222		1.566	1274	996	278
H													540
	1	2	3	4	5	6	7	8	9	10	11	12
A	0.062	0.048	0.057	0.054	0.051	0.052	0.052	0.045					570		30ug 1	Concentration	Minus Control	Concentration-Control		30ug 2	Concentration	Minus Control	Concentration-Control		30ug 3	Concentration	Minus Control	Concentration-Control
B	0.06	0.055	0.056	0.055	0.049	0.052	0.051	0.05					570		1.611	1319	996	323		1.355	1063	996	67		1.537	1245	996	249
C	0.052	0.055	0.051	0.056	0.053	0.057	0.079						570		1.572	1280	996	284		1.378	1086	996	90		1.47	1178	996	182
D	0.055	0.061	0.062	0.059	0.059	0.058	0.059						570
E	0.059	0.058	0.055										570
F	0.057	0.061	0.062										570
G													570		60ug 1	Concentration	Minus Control	Concentration-Control		60ug 2	Concentration	Minus Control	Concentration-Control		60ug 3	Concentration	Minus Control	Concentration-Control
H													570		1.446	1154	996	158		1.431	1139	996	143		1.635	1343	996	347
															1.376	1084	996	88		1.51	1218	996	222		1.547	1255	996	259
															Control
															1.299	1007
															1.277	985
																996
															20ug		30ug		60ug
															471		323		158
															331		284		88
															309		67		143
															222		90		222
															248		249		347
															278		182		259
															309.833		199.167		202.833
															88.2891		104.59		92.8255
