# Supplementary material for: Mechanically tuned 3 dimensional hydrogels support human mammary fibroblast growth and viability
Source: BMC Cell Biol. 2017 Dec 16;18:35. doi: 10.1186/s12860-017-0151-y (PMC5732527; doi:10.1186/s12860-017-0151-y)
Supplement: Supplementary file 13 — Material 9, Proliferation 75 and 100 μg, Proliferation analyses for HMFs encapsulated in 75 and 100 μg hydrogels. (XLSX 12 kb) [file 12860_2017_151_MOESM13_ESM.xlsx]

## Sheet: Plate 1 - Sheet1
Software Version	2.00.18
				75 and 100ug
Plate Number	Plate 1			Day 7
Date	2014-11-21			35k cells
Time	21:44:23
Reader Type:	Synergy
Reader Serial Number:	Unknown
Reading Type	Reader
Procedure Details
Plate Type	Costar 24 well
Read	Absorbance Endpoint
	Full Plate
	Wavelengths: 450, 690
	Read Speed: Normal
Results
Actual Temperature:	21.8
Actual Temperature:	21.8
		1	2	3	4	5	6
	A	0.205	0.226	0.05	0.051	0.052	0.055	450
		0.041	0.041	0.045	0.045	0.045	0.048	690
	B	0.202	0.21	0.052	0.054	0.05	0.053	450
		0.04	0.039	0.045	0.048	0.044	0.046	690
	C	0.063	0.051	0.052	0.053	0.052	0.052	450
		0.055	0.044	0.045	0.046	0.046	0.047	690
	D	0.052	0.054	0.053	0.052	0.052	0.052	450
		0.046	0.047	0.046	0.045	0.048	0.045	690
