# Supplementary material for: Mechanically tuned 3 dimensional hydrogels support human mammary fibroblast growth and viability
Source: BMC Cell Biol. 2017 Dec 16;18:35. doi: 10.1186/s12860-017-0151-y (PMC5732527; doi:10.1186/s12860-017-0151-y)
Supplement: Supplementary file 14 — Material 10, Collagenase 60 μg, Gel weight following collagenase digestion of 60 μg hydrogels. (XLSX 9 kb) [file 12860_2017_151_MOESM14_ESM.xlsx]

## Sheet: Sheet1
Collagenase test		2016-01-14
60ug gels (7.5% gelatin with 60ug/ml of mTG) were plated in 60mm dishes at a volume of 1ml. Gels were allowed to polymerize at 37C for one hour.
Following polymerization, gels were weighed and were treated with 500ul of serum free media containing 0.5mg/ml of collagenase. Gels were weighed every hour for 3 hours.
Time 0	Weight (g)		Time 1	Weight (g)		Time 2	Weight (g)		Time 3	Weight (g)
Gel 1	0.99		Gel 1	0.034		Gel 1	0.023		Gel 1	0.027
Gel 2	1.103		Gel 2	0.065		Gel 2	0.03		Gel 2	0.038
Gel 3	0.788		Gel 3	0.045		Gel 3	0.045		Gel 3	0.031
	0.960333			0.048			0.0326667			0.032	avg
	0.159582			0.0157162			0.0112398			0.00556776	stdev
