# Supplementary material for: Mechanically tuned 3 dimensional hydrogels support human mammary fibroblast growth and viability
Source: BMC Cell Biol. 2017 Dec 16;18:35. doi: 10.1186/s12860-017-0151-y (PMC5732527; doi:10.1186/s12860-017-0151-y)
Supplement: Supplementary file 15 — Material 11, Gel Weight Measurements, Gel weight of HMFs encapsulated in 20, 30 and 60 μg hydrogels. Weights were taken shortly after polymerization and the end of the culture period. (XLSX 13 kb) [file 12860_2017_151_MOESM15_ESM.xlsx]

## Sheet: Initial
Gel Weight Measurements
Gels polymerized in 35mm dishes. 1ml of gelatin/cells was added to each dish. 147,368 cells/dish
Gels allowed to polymerize for 30-40 minutes. 2ml of media added to each gel and gels allowed to swell for 1-1.5 hours before weight measurements
60ug	Swelled	Minus Dish			Dried	Minus Dish								Dish weight was 4.55g
1	5.72	2.11	2.11		4.77	0.22	0.22
2	5.75	2.14	2.14		4.77	0.22	0.22
3	6.13	2.52	2.52		4.79	0.24	0.24
															30ug old gels
30ug	Swelled				Dried										swelled	dried
1	6.06	1.51	1.51		4.79	0.24	0.24								4.06	3.67
2 (redo)	5.63	1.08	1.08		4.77	0.22	0.22								3.75	3.67
2
3
20ug	Swelled				Dried
1	6.02	1.47	1.47		4.79	0.24	0.24
2	5.87	1.32	1.32		4.77	0.22	0.22
3	6.99	2.44	2.44		4.87	0.32	0.32

## Sheet: Final
Gels maintained for 7 days. Media changed every 2-3 days.						Empty Dish	4.68	rough surface
							3.61	smooth surface
60ug	Swelled (g)	Minus Dish (g)				Dried (g)
1	6.31	2.7	2.7			3.81	0.2	0.2
2	6.64	3.03	3.03			3.9	0.29	0.29
3	6.1	2.49	2.49			3.83	0.22	0.22
30ug	Swelled					Dried
1	8.34	3.79	3.79			4.79	0.24	0.24
2	7.8	3.25	3.25			4.8	0.25	0.25
3	8.45	3.9	3.9			4.78	0.23	0.23
20ug	Swelled					Dried
1	8.23	3.68	3.68			4.78	0.23	0.23
2	8.62	4.07	4.07			4.77	0.22	0.22
3

## Sheet: Comparisons
60ug	Initial (Day 1)	Final (Day 7)		Dried Weight
1	0.22	0.2
2	0.22	0.29
3	0.24	0.22
	0.226667	0.236667
30ug
1	0.24	0.24
2	0.22	0.25
		0.23
	0.23	0.24
20ug
1	0.24	0.23
2	0.22	0.22
3	0.32
	0.26	0.225
