# Supplementary material for: Mechanically tuned 3 dimensional hydrogels support human mammary fibroblast growth and viability
Source: BMC Cell Biol. 2017 Dec 16;18:35. doi: 10.1186/s12860-017-0151-y (PMC5732527; doi:10.1186/s12860-017-0151-y)
Supplement: Supplementary file 16 — Material 12, Proliferation 20, 30 and 60 μg, Proliferation analyses for HMFs encapsulated in 20, 30 and 60 μg hydrogels. (XLSX 9 kb) [file 12860_2017_151_MOESM16_ESM.xlsx]

## Sheet: Sheet1
30ug gels:
Day 1:		Day 3:		Day 5:		Day 7:
0.295	11.11	0.958	11.13	1.2395	11.15	2.376	11.17
0.33		0.797		1.2365		2.063
0.298		0.652		1.3715		1.503
0.361		0.657		1.4625		1.505
0.344	3.5	0.865333	12.5	1.24667	12.7	2.12967	1.13
0.377		0.788333		1.21167		2.23367
0.301		0.750333		1.26567		2.09267
0.266		0.650333		1.12167		2.07967
Averages:
0.3215		0.764792		1.26946		1.99783
0.0377473
20ug gels:
Day 1:		Day 3:		Day 5:		Day 7:
0.2175	11.15	0.548667	11.17	1.0825	11.19	1.5875	11.21
0.1855		0.498667		1.273		1.6585
0.2825		0.483667		1.0675		1.6455
0.2265		0.558667		1.1985		1.7505
0.134667	12.3	0.509667	12.5	1.36467	12.7	1.674	1.27
0.140667		0.327667		1.24367		1.764
0.222667		0.664667		1.08167		1.848
0.224667		0.309667		0.886667		1.694
Averages:
0.204333		0.487667		1.14977		1.70275
60ug gels:
Day 1:		Day 3:		Day 5:		Day 7:
0.222333	12.19	0.914667	1.9	0.860333	12.19	1.15767	12.21
0.250333		0.798667		0.913333		0.936667
0.240333		0.877667		0.851333		1.05367
0.252333		0.881667		0.860333		0.954667
Averages:
0.241333		0.868167		0.871333		1.02567
