# Supplementary material for: Mechanically tuned 3 dimensional hydrogels support human mammary fibroblast growth and viability
Source: BMC Cell Biol. 2017 Dec 16;18:35. doi: 10.1186/s12860-017-0151-y (PMC5732527; doi:10.1186/s12860-017-0151-y)
Supplement: Supplementary file 17 — Material 13, Rheology 20, 30 and 60 μg, Rheology measurements for HMFs encapsulated in 20, 30 and 60 μg hydrogels. (XLSX 15 kb) [file 12860_2017_151_MOESM17_ESM.xlsx]

## Sheet: Sheet2
	TG20-A	TG20-B	TG30-A	TG30-B	TG60-A	TG60-B
Average	174.08	153.818	325.182	202.771	1295.42	897.08
G'	164.268	151.132	326.219	195.445	1261.02	803.04
	166.215	151.233	325.745	181.204	1279.41	829.956
	172	152.332	326.541	201.498	1280.53	883.707
	171.942	153.34	325.735	206.632	1283.3	901.766
	175.016	154.051	324.206	212.658	1296.98	909.595
	177.398	154.56	324.656	192.871	1310.63	918.215
	178.086	155.492	324.451	199.784	1316.71	929.474
	179.636	155.881	324.134	218.56	1310.88	950.283
	182.157	156.337	324.947	216.291	1319.29	947.681
	20	30	60
	174.08	325.182	1295.42
	164.268	326.219	1261.02
	166.215	325.745	1279.41
	172	326.541	1280.53
	171.942	325.735	1283.3
	175.016	324.206	1296.98
	177.398	324.656	1310.63
	178.086	324.451	1316.71
	179.636	324.134	1310.88
	182.157	324.947	1319.29
	153.818	202.771	897.08
	151.132	195.445	803.04
	151.233	181.204	829.956
	152.332	201.498	883.707
	153.34	206.632	901.766
	154.051	212.658	909.595
	154.56	192.871	918.215
	155.492	199.784	929.474
	155.881	218.56	950.283
	156.337	216.291	947.681
	163.949	263.977	1096.25
	200	300	1100

## Sheet: Sheet1
	batch 1						batch 2
TG-20	971.359	979.979	981.694	981.444	979.07	976.007	1134.71	1151.91	1156.69	1159.47	1161.51	1163.5
TG-30	1818.07	1826.8	1833.17	1837.46	1841.05	1844.34	1825.03	1886.94	1910.95	1926.96	1939.86	1950.64
TG-60	2187.28	2285.17	2333.21	2369.4	2396.84	2418.08	2468.28	2480.74	2488.69	2494.19	2498.2	2500.24
