# Supplementary material for: Mechanically tuned 3 dimensional hydrogels support human mammary fibroblast growth and viability
Source: BMC Cell Biol. 2017 Dec 16;18:35. doi: 10.1186/s12860-017-0151-y (PMC5732527; doi:10.1186/s12860-017-0151-y)
Supplement: Supplementary file 18 — Material 14, Thermal stability 20, 30 and 60 μg, Analyses of gel encapsulated HMFs for changes in gel weights following culture in a 37C incubator. (XLSX 11 kb) [file 12860_2017_151_MOESM18_ESM.xlsx]

## Sheet: Sheet1
Thermal Stability Analyses
20, 30, 60ug mTG gels prepared in 60mm dishes. 1ml of solution was pipetted into each dish and the gels were allowed to polymerize for 45 minutes
To the gels, 2ml of 1xPBS (pre-warmed) was added and thermal stability of the gels were taken at each hour for 5 hours. Gels were weighed at time 0 before analysis
Weights shown are (-) the dish (2.54g)
Time 0	Weight (g)			Time 1	Weight (g)			Time 2	Weight (g)			Time 3	Weight (g)			Time 4	Weight (g)
20ug (1)	0.9			20ug (1)	1.26			20ug (1)	1.38			20ug (1)	1.37			20ug (1)	1.37
20ug (2)	1.05			20ug (2)	1.44			20ug (2)	1.52			20ug (2)	1.55			20ug (2)	1.52
20ug (3)	1.03			20ug (3)	1.44			20ug (3)	1.51			20ug (3)	1.51			20ug (3)	1.5
30ug (1)	0.82			30ug (1)	0.72			30ug (1)	0.82			30ug (1)	0.87			30ug (1)	0.92
30ug (2)	1			30ug (2)	1.43			30ug (2)	1.54			30ug (2)	1.56			30ug (2)	1.56
30ug (3)	0.91			30ug (3)	1.32			30ug (3)	1.41			30ug (3)	1.44			30ug (3)	1.42
60ug (1)	1.03			60ug (1)	1.26			60ug (1)	1.3			60ug (1)	1.23			60ug (1)	1.18
60ug (2)	0.88			60ug (2)	1.1			60ug (2)	1.09			60ug (2)	1.08			60ug (2)	1.05
60ug (3)	0.97			60ug (3)	1.16			60ug (3)	1.1			60ug (3)	1.1			60ug (3)	1.04
Time 5	Weight (g)				20ug (0)	20ug (1)	20ug (2)	20 ug (3)	20ug (4)	20ug (5)		30 (0)	30 (1)	30 (2)	30 (3)	30 (4)	30 (5)
					0.9	1.26	1.38	1.37	1.37	1.33
20ug (1)	1.33				1.05	1.44	1.52	1.55	1.52	1.5		1	1.43	1.54	1.56	1.56	1.56
20ug (2)	1.5				1.03	1.44	1.51	1.51	1.5	1.47		0.91	1.32	1.41	1.44	1.42	1.4
20ug (3)	1.47
30ug (1)	0.88				0.993333	1.38	1.47	1.47667	1.46333	1.43333		0.955	1.375	1.475	1.5	1.49	1.48
30ug (2)	1.56				0.0814453	0.103923	0.0781025	0.0945163	0.0814453	0.0907377		0.0636396	0.0777817	0.0919239	0.0848528	0.0989949	0.113137
30ug (3)	1.4
60ug (1)	1.14
60ug (2)	0.99				60 (0)	60 (1)	60 (2)	60 (3)	60 (4)	60 (5)
60ug (3)	1				1.03	1.26	1.3	1.23	1.18	1.14
					0.88	1.1	1.09	1.08	1.05	0.99
					0.97	1.16	1.1	1.1	1.04	1
					0.96	1.17333	1.16333	1.13667	1.09	1.04333
					0.0754983	0.080829	0.118462	0.0814453	0.0781025	0.083865
