# Supplementary material for: Mechanically tuned 3 dimensional hydrogels support human mammary fibroblast growth and viability
Source: BMC Cell Biol. 2017 Dec 16;18:35. doi: 10.1186/s12860-017-0151-y (PMC5732527; doi:10.1186/s12860-017-0151-y)
Supplement: Supplementary file 19 — Material 15, Western Blot Quantification 20, 30 and 60 μg, Quantification of band intensity for western blots performed on HMFs encapsulated in 20, 30 and 60 μg hydrogels. (XLSX 43 kb) [file 12860_2017_151_MOESM19_ESM.xlsx]

## Sheet: 20ug
Set 1	Mean Gray	Background	255-protein expression	255-Background	Protein expression										Fibronectin	GAPDH	Adjusted to control
aSMA3	163.3	232.1	91.7	22.9	68.8								Set 1	D3	22.5	58.9	0.382003		0.38
aSMA5	90.1		164.9	22.9	142								Set 2		89.1	122.2	0.729133		0.73
aSMA7	137.2		117.8	22.9	94.9								Set 3		50	82	0.609756		0.61
																			0.573333	avg
																			0.177858	stdev
Vim3	113.9	249.8	141.1	5.2	135.9								Set 1	D5	130.7	95.4	1.37002		1.37
Vim5	94.1		160.9	5.2	155.7								Set 2		115.4	123.5	0.934413		0.93
Vim7	112.5		142.5	5.2	137.3								Set 3		97.1	86	1.12907		1.13
																			1.14333	avg
																			0.220303	stdev
GAPDH3	188.6	251.5	66.4	3.5	62.9								Set 1	D7	51.6	79.5	0.649057		0.65
GAPDH5	145.2		109.8	3.5	106.3								Set 2		104.9	131.2	0.799543		0.8
GAPDH7	136.7		118.3	3.5	114.8								Set 3		47.1	84.4	0.558057		0.558
																			0.669333	avg
																			0.122153	stdev
ColIV 3	221.2	254.1	33.8	0.9	32.9
ColIV 5	226.4		28.6	0.9	27.7										Col I top band	GAPDH	Adjusted to control
ColIV 7	231.3		23.7	0.9	22.8								Set 1	D3	96.6	58.9	1.64007		1.64
													Set 2		131.6	122.2	1.07692		1.08
	Top Band	Background					Second Band	Background					Set 3		51.1	82	0.623171		0.623
																			1.11433	avg
																			0.509369	stdev
ColI 3	144.9	241.5	110.1	13.5	96.6		207.1	241.5	47.9	13.5	34.4
ColI 5	159.4		95.6	13.5	82.1		218.8		36.2	13.5	22.7		Set 1	D5	82.1	95.4	0.860587		0.86
ColI 7	163.3		91.7	13.5	78.2		205.7		49.3	13.5	35.8		Set 2		87.5	123.5	0.708502		0.71
													Set 3		45.6	86	0.530233		0.53
																			0.7	avg
																			0.165227	stdev
Fn3	173.6	196.1	81.4	58.9	22.5
Fn5	65.4		189.6	58.9	130.7								Set 1	D7	78.2	79.5	0.983648		0.98
Fn7	144.5		110.5	58.9	51.6								Set 2		154.9	131.2	1.18064		1.18
													Set 3		48.6	84.4	0.575829		0.576
																			0.912	avg
																			0.307688	stdev
GAPDH3	195.2	254.1	59.8	0.9	58.9
GAPDH5	158.7		96.3	0.9	95.4										Col I Bot Band	GAPDH	Adjusted to control
GAPDH7	174.6		80.4	0.9	79.5								Set 1	D3	34.3	58.9	0.582343		0.58
													Set 2		103.1	122.2	0.843699		0.84
													Set 3		42	82	0.512195		0.512
																			0.644	avg
Lam 3	252	254.1	3	0.9	2.1														0.173113	stdev
Lam 5	242		13	0.9	12.1
Lam 7	252		3	0.9	2.1								Set 1	D5	22.7	95.4	0.237945		0.24
													Set 2		16.8	123.5	0.136032		0.14
													Set 3		12.6	86	0.146512		0.147
																			0.175667	avg
																			0.0558241	stdev
Set 2	Mean Gray	Background
aSMA3	201.2	249	53.8	6	47.8								Set 1	D7	35.8	79.5	0.450314		0.45
aSMA5	124.6		130.4	6	124.4								Set 2		86.2	131.2	0.657012		0.66
													Set 3		28	84.4	0.331754		0.332
aSMA7	134.1		120.9	6	114.9														0.480667	avg
																			0.166136	stdev
Vim3	118.3	253.5	136.7	1.5	135.2										Laminin	GAPDH	Adjusted to control
Vim5	113.7		141.3	1.5	139.8								Set 1	D3	2.1	58.9	0.0356537		0.036
Vim7	97.7		157.3	1.5	155.8								Set 2		11.2	122.2	0.091653		0.092
													Set 3		10.5	119.8	0.0876461		0.0876
																			0.0718667	avg
																			0.0311393	stdev
GAPDH3	207.7	253.4	47.3	1.6	45.7
GAPDH5	165.4		89.6	1.6	88								Set 1	D5	12.1	95.4	0.126834		0.127
GAPDH7	163.7		91.3	1.6	89.7								Set 2		0	123.5	0		0
													Set 3		6.3	138.6	0.0454545		0.0455
																			0.0575	avg
																			0.0643448	stdev
ColIV 3	227.9	232.2	27.1	22.8	4.3
ColIV 5	234.6		20.4	22.8	-2.4								Set 1	D7	2.1	79.5	0.0264151		0.026
ColIV 7	219.7		35.3	22.8	12.5								Set 2		8.4	131.2	0.0640244		0.064
													Set 3		2.3	126.5	0.0181818		0.0182
																			0.0360667	avg
																			0.0245033	stdev
	Top Band	Background					Second Band	Background
ColI 3	123.4	255	131.6	0	131.6		151.9	255	103.1	0	103.1				a-SMA	GAPDH	Adjusted to control
ColI 5	167.5		87.5	0	87.5		238.2		16.8	0	16.8		Set 1	D3	68.8	62.9	1.0938		1.09
ColI 7	100.1		154.9	0	154.9		168.8		86.2	0	86.2		Set 2		47.8	45.7	1.04595		1.05
																			1.07	avg
																			0.0282843	stdev
Fn3	105.6	194.7	149.4	60.3	89.1
Fn5	79.3		175.7	60.3	115.4								Set 1	D5	142	106.3	1.33584		1.34
Fn7	89.8		165.2	60.3	104.9								Set 2		124.4	88	1.41364		1.41
																			1.375	avg
																			0.0494975	stdev
GAPDH3	110.9	233.1	144.1	21.9	122.2
GAPDH5	109.6		145.4	21.9	123.5								Set 1	D7	94.9	114.8	0.826655		0.827
GAPDH7	101.9		153.1	21.9	131.2								Set 2		114.9	89.7	1.28094		1.28
																			1.0535	avg
																			0.320319	stdev
Lam 3	201.1	212.3	53.9	42.7	11.2
Lam 5	221.4		33.6	42.7	-9.1										Vimentin	GAPDH	Adjusted to control
Lam 7	203.9		51.1	42.7	8.4								Set 1	D3	135.9	62.9	2.16057		2.16
													Set 2		135.2	45.7	2.95842		2.96
Set 3	Mean Gray	Background																	2.56	avg
ColIV 3	193.5	201.1	61.5	53.9	7.6														0.565685	stdev
ColIV 5	194.8		60.2	53.9	6.3
ColIV 7	215.3		39.7	53.9	-14.2								Set 1	D5	155.7	106.3	1.46472		1.46
													Set 2		139.8	88	1.58864		1.59
																			1.525	avg
																			0.0919239	stdev
Lam 3	237	247.5	18	7.5	10.5
Lam 5	241.2		13.8	7.5	6.3								Set 1	D7	137.3	114.8	1.19599		1.2
Lam 7	245.2		9.8	7.5	2.3								Set 2		155.8	89.7	1.7369		1.74
																			1.47	avg
GAPDH3	133.9	253.7	121.1	1.3	119.8														0.381838	stdev
GAPDH5	115.1		139.9	1.3	138.6
GAPDH7	127.2		127.8	1.3	126.5										ColIV	GAPDH	Adjusted to control
													Set 1	D3	32.9	58.9	0.558574		0.559
													Set 2		4.3	122.2	0.0351882		0.035
													Set 3		7.6	119.8	0.0634391		0.0634
																			0.219133	avg
																			0.294676	stdev
Fn3	152.4	202.4	102.6	52.6	50								Set 1	D5	27.7	95.4	0.290356		0.29
Fn5	105.3		149.7	52.6	97.1								Set 2		0	123.5	0		0
Fn7	155.3		99.7	52.6	47.1								Set 3		6.3	138.6	0.0454545		0.0455
																			0.111833	avg
																			0.155965	stdev
	Top Band	Background					Second Band	Background
ColI 3	202.8	253.9	52.2	1.1	51.1		209.6	251.6	45.4	3.4	42
ColI 5	208.3		46.7	1.1	45.6		239		16	3.4	12.6		Set 1	D7	22.8	79.5	0.286792		0.287
ColI 7	205.3		49.7	1.1	48.6		223.6		31.4	3.4	28		Set 2		12.5	131.2	0.0952744		0.095
													Set 3		0	126.5	0		0
For (Col I and Fn)																			0.127333	avg
GAPDH3	169.5	251.5	85.5	3.5	82														0.146206	stdev
GAPDH5	165.5		89.5	3.5	86
GAPDH7	167.1		87.9	3.5	84.4

## Sheet: 30ug
Set 1	Mean Gray	Background	255-protein expression	255-Background	Protein expression										Fibronectin	GAPDH	Adjusted to control
aSMA3	162.6	251.6	92.4	3.4	89								Set 1	D3	58.7	105.4	0.556926		0.56
aSMA5	185.6		69.4	3.4	66								Set 2		97.3	140.9	0.690561		0.69
aSMA7	123.1		131.9	3.4	128.5								Set 3		73.2	117.2	0.624573		0.62
																			0.623333	avg
																			0.0650641	stdev
Vim3	158	253.4	97	1.6	95.4								Set 1	D5	59.8	99.7	0.599799		0.6
Vim5	117.3		137.7	1.6	136.1								Set 2		81.2	140.3	0.57876		0.58
Vim7	128.3		126.7	1.6	125.1								Set 3		98.6	121.3	0.812861		0.81
																			0.663333	avg
																			0.12741	stdev
GAPDH3	126.2	252.4	128.8	2.6	126.2								Set 1	D7	91.6	113.1	0.809903		0.81
GAPDH5	141.3		113.7	2.6	111.1								Set 2		101.8	164.4	0.619221		0.62
GAPDH7	116.4		138.6	2.6	136								Set 3		86.9	97.3	0.893114		0.89
																			0.773333	avg
																			0.138684	stdev
ColIV 3	122.7	228.6	132.3	26.4	105.9
ColIV 5	105.8		149.2	26.4	122.8										Col I top band	GAPDH	Adjusted to control
ColIV 7	193.9		61.1	26.4	34.7								Set 1	D3	154.6	105.4	1.46679		1.47
													Set 2		179.4	140.9	1.27324		1.27
	Top Band	Background					Second Band	Background					Set 3		138.2	117.2	1.17918		1.18
																			1.30667	avg
																			0.148436	stdev
ColI 3	96	250.6	159	4.4	154.6		80	250.6	175	4.4	170.6
ColI 5	92.1		162.9	4.4	158.5		82.2		172.8	4.4	168.4		Set 1	D5	158.5	99.7	1.58977		1.59
ColI 7	145		110	4.4	105.6		227.1		27.9	4.4	23.5		Set 2		193.3	140.3	1.37776		1.38
													Set 3		159.7	121.3	1.31657		1.32
																			1.43	avg
																			0.141774	stdev
Fn3	137.9	196.6	117.1	58.4	58.7
Fn5	136.8		118.2	58.4	59.8								Set 1	D7	105.6	113.1	0.933687		0.93
Fn7	105		150	58.4	91.6								Set 2		135.6	164.4	0.824818		0.82
													Set 3		91.4	97.3	0.939363		0.94
																			0.896667	avg
																			0.0665833	stdev
GAPDH3	141.1	251.5	108.9	3.5	105.4
GAPDH5	146.8		103.2	3.5	99.7										Col I Bot Band	GAPDH	Adjusted to control
GAPDH7	133.4		116.6	3.5	113.1								Set 1	D3	170.6	105.4	1.6186		1.62
													Set 2		150.5	140.9	1.06813		1.07
Set 2	Mean Gray	Background											Set 3		149.7	117.2	1.2773		1.28
																			1.32333	avg
																			0.277549	stdev
aSMA3	201.4	224.5	53.6	30.5	23.1								Set 1	D5	168.4	99.7	1.68907		1.69
aSMA5	182.8		72.2	30.5	41.7								Set 2		157.7	140.3	1.12402		1.12
aSMA7	199.3		55.7	30.5	25.2								Set 3		161.7	121.3	1.33306		1.33
																			1.38	avg
																			0.288271	stdev
Vim3	72.3	249.3	182.7	5.7	177								Set 1	D7	23.5	113.1	0.207781		0.21
Vim5	86		169	5.7	163.3								Set 2		25.2	164.4	0.153285		0.15
Vim7	84.3		170.7	5.7	165								Set 3		34.2	97.3	0.35149		0.35
																			0.236667	avg
																			0.102632	stdev
GAPDH3	134.8	240.8	120.2	14.2	106										Laminin	GAPDH	Adjusted to control
GAPDH5	162.2		92.8	14.2	78.6								Set 1	D3	0	97.7	0		0
GAPDH7	151.5		103.5	14.2	89.3								Set 2		10.3	141.6	0.0727401		0.073
													Set 3
	Top Band	Background					Second Band	Background
ColI 3	71.2	250.6	183.8	4.4	179.4		100.1	250.6	154.9	4.4	150.5		Set 1	D5	0	56.8	0		0
ColI 5	57.3		197.7	4.4	193.3		93.1		161.9	4.4	157.5		Set 2		5.1	134.6	0.03789		0.038
ColI 7	115		140	4.4	135.6		225.4		29.6	4.4	25.2		Set 3
ColIV 3	156.4	248.6	98.6	6.4	92.2								Set 1	D7	0	90.6	0		0
ColIV 5	153.8		101.2	6.4	94.8								Set 2		0	102.1	0		0
ColIV 7	173.6		81.4	6.4	75								Set 3
Fn3	77.6	174.9	177.4	80.1	97.3										a-SMA	GAPDH	Adjusted to control
Fn5	93.7		161.3	80.1	81.2								Set 1	D3	89	126.2	0.70523		0.71
Fn7	73.1		181.9	80.1	101.8								Set 2		23.1	106	0.217925		0.22
																			0.465	avg
																			0.346482	stdev
GAPDH3	112.1	253	142.9	2	140.9
GAPDH5	112.7		142.3	2	140.3								Set 1	D5	66	111.1	0.594059		0.59
GAPDH7	88.6		166.4	2	164.4								Set 2		41.7	78.6	0.530534		0.53
																			0.56	avg
																			0.0424264	stdev
Set 3	Mean Gray	Background
													Set 1	D7	128.5	136	0.944853		0.94
ColIV 3	173.9	252.1	81.1	2.9	78.2								Set 2		25.2	89.3	0.282195		0.28
ColIV 5	177.4		77.6	2.9	74.7														0.61	avg
ColIV 7	234.2		20.8	2.9	17.9														0.46669	stdev
															Vimentin	GAPDH	Adjusted to control
Fn3	111.8	185	143.2	70	73.2								Set 1	D3	95.4	126.2	0.755943		0.76
Fn5	86.4		168.6	70	98.6								Set 2		177	106	1.66981		1.67
Fn7	98.1		156.9	70	86.9														1.215	avg
																			0.643467	stdev
GAPDH3	135.8	253	119.2	2	117.2								Set 1	D5	136.1	111.1	1.22502		1.23
GAPDH5	131.7		123.3	2	121.3								Set 2		163.3	78.6	2.07761		2.08
GAPDH7	155.7		99.3	2	97.3														1.655	avg
																			0.601041	stdev
	Top Band	Background					Second Band	Background					Set 1	D7	125.1	136	0.919853		0.92
ColI 3	115.1	253.3	139.9	1.7	138.2		103.6	253.3	151.4	1.7	149.7		Set 2		165	89.3	1.8477		1.85
ColI 5	93.6		161.4	1.7	159.7		90.6		164.4	2.7	161.7								1.385	avg
ColI 7	161.9		93.1	1.7	91.4		219.1		35.9	1.7	34.2								0.657609	stdev
(From 4/1)															ColIV	GAPDH	Adjusted to control
Lam 3	252	252	3	3	0								Set 1	D3	105.9	105.4	1.00474		1
Lam 5	252		3	3	0								Set 2		92.2	140.9	0.654365		0.65
Lam 7	252		3	3	0										78.2	117.2	0.667235		0.67
																			0.773333	avg
																			0.196554	stdev
GAPDH3	154.3	252	100.7	3	97.7								Set 1	D5	122.8	99.7	1.2317		1.23
GAPDH5	195.2		59.8	3	56.8								Set 2		94.8	140.3	0.675695		0.68
GAPDH7	161.4		93.6	3	90.6										74.7	121.3	0.615829		0.62
																			0.843333	avg
(From 3-27)																			0.336204	stdev
Lam 3	236.9	247.2	18.1	7.8	10.3
Lam 5	242.1		12.9	7.8	5.1								Set 1	D7	34.7	113.1	0.306808		0.31
Lam 7	247.6		7.4	7.8	-0.4								Set 2		75	164.4	0.456204		0.46
															17.9	97.3	0.183967		0.18
GAPDH3	111.2	252.8	143.8	2.2	141.6														0.316667	avg
GAPDH5	118.2		136.8	2.2	134.6														0.140119	stdev
GAPDH7	150.7		104.3	2.2	102.1

## Sheet: 60ug
Set 1	Mean Gray	Background	255-protein expression	255-Background	Protein expression									Fibronectin	GAPDH	Adjusted to control
GAPDH3	143.4	216	111.6	39	72.6							Set 1	D3	104.6	72.6	1.44077		1.44
GAPDH5	136.9		118.1	39	79.1							Set 1		119	72.6	1.63912		1.64
GAPDH7	87.5		167.5	39	128.5							Set 2		131.7	71.8	1.83426		1.83
																		1.63667	avg
																		0.195021	stdev
Vim3	122.8	216	132.2	39	93.2
Vim5	98.8		156.2	39	117.2							Set 1	D5	76.4	79.1	0.965866		0.97
Vim7	83.7		171.3	39	132.3							Set 1		89.8	79.1	1.13527		1.14
												Set 2		92.5	92.1	1.00434		1
																		1.03667	avg
																		0.0907377	stdev
ColIV 3	201.3	216	53.7	39	14.7							Set 1	D7	138.3	128.5	1.07626		1.08
ColIV 5	189		66	39	27							Set 1		169.2	128.5	1.31673		1.32
ColIV 7	192.6		62.4	39	23.4							Set 2		153.5	135.3	1.13452		1.13
																		1.17667	avg
																		0.126623	stdev
Blot 1														Col I top band	GAPDH	Adjusted to control
Fn3	111	215.6	144	39.4	104.6							Set 1	D3	71.5	72.6	0.984848		0.98
Fn5	139.2		115.8	39.4	76.4							Set 2		122.8	71.8	1.71031		1.71
Fn7	77.3		177.7	39.4	138.3							Set 3		113	142.4	0.793539		0.79
												Set 3		80.7	142.4	0.566713		0.57
																		1.0125	avg
																		0.494259	stdev
Blot 2												Set 1	D5	71.9	79.1	0.908976		0.91
Fn3	95	214	160	41	119							Set 2		130.8	92.1	1.4202		1.42
Fn5	124.2		130.8	41	89.8							Set 3		124.9	137.3	0.909687		0.91
Fn7	44.8		210.2	41	169.2							Set 3		101.7	137.3	0.740714		0.74
																		0.995	avg
																		0.294449	stdev
	Top Band					Second Band		255-protein				Set 1	D7	146.8	128.5	1.14241		1.14
ColI 3	144.1	215.6	110.9	39.4	71.5	182.7	215.6	72.3	39.4	32.9		Set 2		121.1	135.3	0.895048		0.9
ColI 5	143.7		111.3	39.4	71.9	193		62	39.4	22.6		Set 3		119	154	0.772727		0.77
ColI 7	68.8		186.2	39.4	146.8	124.3		130.7	39.4	91.3		Set 3		115.4	154	0.749351		0.75
																		0.89	avg
																		0.179444	stdev
	Blot1													Col I Bot Band	GAPDH	Adjusted to control
aSMA3	205.6	214	49.4	41	8.4							Set 1	D3	32.9	72.6	0.453168		0.45
aSMA5	196.9		58.1	41	17.1									22.4	71.8	0.311978		0.32
																		0.385	avg
																		0.0919239	stdev
aSMA7	143.8		111.2	41	70.2
												Set 1	D5	22.6	79.1	0.285714		0.29
	Blot2													3.6	92.1	0.0390879		0.04
																		0.165	avg
																		0.176777	stdev
aSMA3	198.8	214	56.2	41	15.2
aSMA5	186.3		68.7	41	27.7							Set 1	D7	91.3	128.5	0.710506		0.72
aSMA7	113.6		141.4	41	100.4									23.2	135.3	0.171471		0.17
																		0.445	avg
																		0.388909	stdev
														Laminin	GAPDH	Adjusted to control
Set 2	Mean Gray	Background	255-protein expression	255-Background	Protein expression							Set 2	D3	2.7	71.8	0.0376045		0.04
	Top Band					Second Band						Set 2		1	71.8	0.0139276		0.014
																		0.027	avg
																		0.0183848	stdev
ColI 3	88	210.8	167	44.2	122.8	188.4	210.8	66.6	44.2	22.4
ColI 5	80		175	44.2	130.8	207.2		47.8	44.2	3.6		Set 2	D5	5.9	92.1	0.0640608		0.064
ColI 7	89.7		165.3	44.2	121.1	187.6		67.4	44.2	23.2		Set 2		0.7	92.1	0.00760043		0.008
																		0.036	avg
																		0.039598	stdev
												Set 2	D7	20.6	135.3	0.152254		0.15
	Blot1											Set 2		9.7	135.3	0.0716925		0.072
																		0.111	avg
																		0.0551543	stdev
aSMA3	190	214.3	65	40.7	24.3
aSMA5	168.8		86.2	40.7	45.5									a-SMA	GAPDH	Adjusted to control
aSMA7	113.6		141.4	40.7	100.7							Set 1	D3	8.4	72.6	0.115702		0.12
												Set 1		15.2	72.6	0.209366		0.21
	Blot2											Set 2		24.3	71.8	0.33844		0.34
aSMA3	193.8	214.3	61.2	40.7	20.5							Set 2		20.5	71.8	0.285515		0.29
																		0.24	avg
																		0.0962635	stdev
aSMA5	163		92	40.7	51.3
aSMA7	125.3		129.7	40.7	89							Set 1	D5	17.1	79.1	0.216182		0.22
	Blot1											Set 1		27.7	72.6	0.381543		0.38
ColIV 3	183.7	214.3	71.3	40.7	30.6							Set 2		45.5	92.1	0.494028		0.49
ColIV 5	167.5		87.5	40.7	46.8							Set 2		51.3	92.1	0.557003		0.56
																		0.4125	avg
																		0.148183	stdev
ColIV 7	118.4		136.6	40.7	95.9
												Set 1	D7	70.2	128.5	0.546304		0.55
	Blot2											Set 1		100.4	72.6	1.38292		1.38
ColIV 3	190.5	214.3	64.5	40.7	23.8							Set 2		100.7	135.3	0.744272		0.74
ColIV 5	183.1		71.9	40.7	31.2							Set 2		89	135.3	0.657797		0.66
																		0.8325	avg
																		0.373218	stdev
ColIV 7	134.7		120.3	40.7	79.6
														Vimentin	GAPDH	Adjusted to control
												Set 1	D3	93.2	72.6	1.28375		1.28
												Set 2		82	71.8	1.14206		1.14
																		1.21	avg
Fn3	83.3	215	171.7	40	131.7													0.0989949	stdev
Fn5	122.5		132.5	40	92.5
Fn7	61.5		193.5	40	153.5							Set 1	D5	117.2	79.1	1.48167		1.48
												Set 2		84.7	92.1	0.919653		0.92
																		1.2	avg
																		0.39598	stdev
Vim3	133	215	122	40	82
Vim5	130.3		124.7	40	84.7
Vim7	138.8		116.2	40	76.2							Set 1	D7	132.3	128.5	1.02957		1.03
												Set 2		76.2	135.3	0.563193		0.56
																		0.795	avg
																		0.33234	stdev
GAPDH3	143.2	215	111.8	40	71.8									ColIV	GAPDH	Adjusted to control
GAPDH5	122.9		132.1	40	92.1							Set 1	D3	14.7	72.6	0.202479		0.2
GAPDH7	79.7		175.3	40	135.3							Set 2		30.6	71.8	0.426184		0.43
														23.8	71.8	0.331476		0.33
																		0.32	avg
																		0.115326	stdev
	Blot 1 Mean Grey	Background
Lam 3	213.2	215.9	41.8	39.1	2.7							Set 1	D5	27	79.1	0.34134		0.34
Lam 5	210		45	39.1	5.9							Set 2		46.8	92.1	0.508143		0.51
Lam 7	195.3		59.7	39.1	20.6									31.2	92.1	0.338762		0.34
																		0.396667	avg
																		0.0981495	stdev
	Blot 2 Mean Grey	Background										Set 1	D7	23.4	128.5	0.182101		0.18
Lam 3	214.9	215.9	40.1	39.1	1							Set 2		95.9	135.3	0.708795		0.71
Lam 5	215.2		39.8	39.1	0.7									79.6	135.3	0.588322		0.59
Lam 7	206.2		48.8	39.1	9.7													0.493333	avg
																		0.277909	stdev
Set 3	Mean Gray	Background	Mean Gray	Background
	Top Band
ColI 3	104	217	151	38	113
ColI 5	92.1		162.9	38	124.9
ColI 7	98		157	38	119
ColI 3	133	213.7	122	41.3	80.7
ColI 5	112		143	41.3	101.7
ColI 7	98.3		156.7	41.3	115.4
GAPDH3	31.8	174.2	223.2	80.8	142.4
GAPDH5	36.9		218.1	80.8	137.3
GAPDH7	20.2		234.8	80.8	154
